# Supplementary material for: Dietary Patterns among Adolescents Are Associated with Growth, Socioeconomic Features, and Health-Related Behaviors
Source: Foods. 2021 Dec 8;10(12):3054. doi: 10.3390/foods10123054 (PMC8700870; doi:10.3390/foods10123054)
Supplement: Supplementary file 1 [file foods-10-03054-s001.zip]

Archive with 1 entries (1 files):
- foods-1478384-supplementary.pdf
